# Supplementary material for: Mapping the literature of health care management: an update
Source: J Med Libr Assoc. 2021 Jul 1;109(3):464–71. doi: 10.5195/jmla.2021.1121 (PMC8485946; doi:10.5195/jmla.2021.1121)
Supplement: Supplementary file 1 — Supplemental Table 5 Distribution and indexing coverage of cited journals in Zone 1 and Zone 2 [file jmla-109-3-464-s01.xlsx]

## Sheet: Table 5
Table 5
Distribution and indexing coverage of cited journals in Zone 1 and Zone 2
	Cited Journal	# of citations	Business Source Complete	CINAHL Complete	Social Sciences Citation Index	Science Citation Index	Web of Science Core Collection	PubMed	Scopus	ProQuest Healthcare Administration	Health Business Elite	Embase	ABI Inform
Zone 1
1	Health Aff (Millwood)	3402	Y	Y	Y	Y	Y	Y	Y	Y	Y	Y	Y
2	JAMA	1629	N	Y	N	Y	Y	Y	Y	Y	N	Y	N
3	Health Serv Res	1541	N	Y	Y	Y	Y	Y	Y	Y	N	Y	Y
4	N Engl J Med	1519	N	Y	N	Y	Y	Y	Y	Y	N	Y	N
5	Med Care	1183	N	Y	Y	Y	Y	Y	Y	Y	N	Y	N		59
6	JAMA Intern Med	728	N	Y	N	Y	Y	Y	Y	Y	N	Y	N
7	Ann Intern Med	576	N	Y	N	Y	Y	Y	Y	Y	N	Y	N
8	Am J Public Health	560	Y	Y	Y	Y	Y	Y	Y	Y	Y	N	Y
9	J Gen Intern Med	530	N	Y	N	Y	Y	Y	Y	Y	N	Y	N
10	J Health Econ	513	Y	Y	Y	Y	Y	Y	Y	Y	N	Y	Y
	Total indexing coverage for Zone 1		0.3	1	0.5	1	1	1	1	1	0.2	0.9	0.4
Zone 2
11	Med Care Res Rev	510	N	Y	Y	Y	Y	Y	Y	Y	N	Y	N
12	Lancet	401	Y	Y	N	Y	Y	Y	Y	Y	N	Y	N
13	Am J Manag Care	357	N	Y	Y	Y	Y	Y	Y	N	N	Y	N
14	BMJ	343	N	Y	N	Y	Y	Y	Y	N	N	N	N
15	Health Care Manage Rev	338	N	Y	Y	N	Y	Y	Y	Y	N	N	Y
16	Milbank Q	327	Y	Y	Y	Y	Y	Y	Y	Y	N	Y	N
17	Pediatrics	290	N	Y	N	Y	Y	Y	Y	Y	N	Y	N
18	J Am Geriatr Soc	280	N	Y	Y	Y	Y	Y	Y	Y	N	Y	N
19	Ann Fam Med	263	N	Y	N	Y	Y	Y	Y	N	N	N	N
20	Soc Sci Med	256	N	Y	Y	Y	Y	Y	Y	Y	N	Y	N
21	BMJ Qual Saf	233	N	Y	Y	Y	Y	Y	Y	N	N	Y	N
22	Psychiatr Serv	219	N	Y	Y	Y	Y	Y	Y	N	N	Y	N
23	BMC Health Serv Res	215	N	Y	N	Y	Y	Y	Y	N	N	N	Y
24	Am J Prev Med	192	N	Y	Y	Y	Y	Y	Y	N	N	N	N
25	PLoS One	182	N	N	N	Y	Y	Y	Y	N	N	Y	N
26	Gerontologist	178	N	Y	Y	N	Y	Y	Y	Y	N	N	N
27	Inquiry	178	Y	Y	Y	Y	Y	Y	Y	Y	N	N	Y
28	Health Econ	176	N	Y	Y	Y	Y	Y	Y	Y	N	Y	Y
29	J Am Med Inform Assoc	170	N	Y	Y	Y	Y	Y	Y	Y	N	Y	N
30	Medicare Medicaid Res Rev	168	Ceased	Ceased	Ceased	Ceased	Ceased	Ceased	Ceased	Ceased	Ceased	Ceased	Ceased
31	Am Econ Rev	166	Y	N	Y	N	Y	N	Y	Y	N	N	N
32	Implement Sci	151	N	Y	Y	Y	Y	Y	Y	N	N	N	N
33	Fed Regist	143	N	N	N	N	N	N	Y	N	N	N	N
34	J Appl Psychol	137	Y	Y	Y	N	Y	Y	Y	Y	N	N	N
35	J Clin Epidemiol	136	N	Y	N	Y	Y	Y	Y	Y	N	Y	N
36	Ann Emerg Med	134	N	Y	N	Y	Y	Y	Y	N	N	Y	N
37	J Clin Oncol	132	N	Y	N	Y	Y	Y	Y	N	N	Y	N
38	J Healthc Manag	132	Y	Y	Y	N	Y	Y	Y	Y	Y	Y	Y
39	Diabetes Care	123	N	Y	N	Y	Y	Y	Y	Y	N	Y	N
40	Circulation	121	N	Y	N	Y	Y	Y	Y	N	N	Y	N
41	Acad Med	120	N	N	N	Y	Y	Y	Y	N	N	N	N
42	Q J Econ	118	Y	N	Y	N	Y	N	Y	Y	Y	N	Y
43	Health Policy	117	Y	Y	Y	Y	Y	Y	Y	N	N	Y	N
44	Cochrane Database Syst Rev	113	N	Y	N	Y	Y	Y	Y	N	N	Y	N
45	J Health Polit Policy Law	113	Y	Y	Y	Y	Y	Y	Y	Y	Y	N	Y
46	Am J Epidemiol	109	N	Y	N	Y	Y	Y	Y	Y	N	Y	N
47	Annu Rev Public Health	109	N	Y	Y	Y	Y	Y	Y	Y	N	Y	N
48	JAMA Psychiatry	108	N	Y	Y	Y	Y	Y	Y	Y	N	Y	N
49	Acad Manage J	104	Y	N	Y	N	Y	N	Y	Y	Y	N	Y
50	MMWR Morb Mortal Wkly Rep	104	N	Y	N	Y	Y	Y	Y	Y	Y	N	N
51	Acad Manage Rev	96	Y	N	Y	N	Y	N	Y	Y	Y	N	Y
52	Vaccine	95	N	N	N	Y	Y	Y	Y	Y	N	Y	N
53	Jt Comm J Qual Patient Saf	94	N	Y	N	N	N	Y	Y	N	N	Y	N
54	PLoS Med	93	N	Y	N	Y	Y	Y	Y	N	N	Y	N
55	J Natl Cancer Inst	88	N	Y	N	Y	Y	Y	Y	Y	N	Y	N
56	J Rural Health	88	N	Y	Y	Y	Y	Y	Y	N	N	N	N
57	Ann Surg	87	N	N	N	Y	Y	Y	Y	N	N	Y	N
58	Stat Med	87	N	Y	N	Y	Y	Y	Y	N	N	Y	N
59	J Am Board Fam Med	85	N	Y	N	Y	Y	Y	Y	N	N	Y	N
60	J Health Care Poor Underserved	85	N	Y	Y	N	Y	Y	Y	Y	N	N	N
61	Public Health Rep	84	N	Y	Y	Y	Y	Y	Y	N	Y	Y	N
62	Am J Med Qual	81	N	Y	N	Y	Y	Y	Y	N	N	N	N
63	Cancer	81	N	Y	N	Y	Y	Y	Y	N	N	Y	N
64	JAMA Pediatr	79	N	Y	N	Y	Y	Y	Y	Y	N	Y	N
65	Int J Qual Health Care	78	N	Y	N	Y	Y	Y	Y	N	N	N	N
66	J Palliat Med	78	N	Y	N	Y	Y	Y	Y	N	N	Y	N
67	Acad Pediatr	77	N	Y	N	Y	Y	Y	Y	N	N	Y	N
68	Adm Sci Q	77	Y	N	Y	N	Y	N	Y	Y	Y	N	Y
69	Obstet Gynecol	77	N	Y	N	Y	Y	Y	Y	N	N	Y	N
70	Acad Emerg Med	75	N	Y	N	Y	Y	Y	Y	N	N	Y	N
71	Prev Chronic Dis	75	N	Y	Y	Y	Y	Y	Y	N	N	N	N
72	J Epidemiol Community Health	73	N	N	Y	Y	Y	Y	Y	N	N	N	N
73	BMJ Open	71	N	N	N	Y	Y	Y	Y	N	N	Y	N
74	J Policy Anal Manage	71	Y	N	Y	N	Y	N	Y	N	N	N	Y
75	Harv Bus Rev	69	Y	N	Y	N	Y	N	Y	Y	Y	N	Y
76	Health Policy Plan	69	Y	Y	Y	Y	Y	Y	Y	Y	N	N	N
77	Bull World Health Organ	68	N	Y	N	Y	Y	Y	Y	Y	Y	Y	Y
78	J Am Coll Cardiol	67	N	Y	N	Y	Y	Y	Y	N	N	Y	N
79	J Hum Resour	67	Y	N	Y	N	Y	N	Y	Y	N	N	Y
80	J Nurs Adm	67	N	Y	Y	Y	Y	Y	Y	Y	N	N	N
81	Circ Cardiovasc Qual Outcomes	66	N	Y	N	Y	Y	Y	Y	N	N	Y	N
82	J Occup Environ Med	65	N	Y	N	Y	Y	Y	Y	N	N	Y	N
83	Science	64	N	N	N	Y	Y	N	Y	N	N	Y	N
84	Matern Child Health J	63	N	Y	Y	N	Y	Y	Y	N	N	N	N
85	J Am Coll Surg	62	N	Y	N	Y	Y	Y	Y	N	N	Y	N
86	J Hosp Med	62	N	Y	N	Y	Y	Y	Y	N	N	Y	N
87	J Manage	62	Y	N	Y	N	Y	N	Y	Y	N	N	Y
88	Am J Med	61	N	Y	N	Y	Y	Y	Y	N	N	Y	N
89	J Am Stat Assoc	61	Y	N	N	Y	Y	N	Y	Y	N	N	N
90	J Health Soc Behav	61	N	Y	Y	N	Y	Y	Y	Y	N	N	N
91	J Public Econ	61	Y	N	Y	N	Y	N	Y	N	N	N	N
92	Infect Control Hosp Epidemiol	60	N	Y	N	Y	Y	Y	Y	Y	N	Y	N
93	Int J Epidemiol	58	N	Y	N	Y	Y	Y	Y	Y	N	Y	N
94	Mod Healthc	58	Y	Y	N	N	N	N	N	Y	Y	N	Y
95	Organ Sci	58	Y	N	Y	N	Y	N	Y	Y	Y	N	Y
96	Patient Educ Couns	58	N	Y	Y	Y	Y	Y	Y	N	N	Y	N
97	Rev Econ Stat	58	Y	N	Y	N	Y	N	Y	N	Y	N	Y
98	J Econ Perspect	57	Y	N	Y	N	Y	N	Y	Y	N	N	N
99	Am Heart J	56	N	Y	N	Y	Y	Y	Y	Y	N	Y	N
100	Am J Psychiatry	56	N	Y	Y	Y	Y	Y	Y	Y	N	Y	N
101	Popul Health Manag	56	N	Y	N	Y	Y	Y	Y	N	N	Y	N
102	BMC Public Health	55	N	Y	N	Y	Y	Y	Y	N	N	N	N
103	Clin Infect Dis	55	N	Y	N	Y	Y	Y	Y	N	N	Y	N
104	Int J Nurs Stud	55	N	Y	Y	Y	Y	Y	Y	N	N	N	N
105	J Am Med Dir Assoc	54	N	Y	N	Y	Y	Y	Y	N	N	Y	N
106	J Ambul Care Manage	54	N	Y	N	N	Y	Y	Y	Y	N	N	N
107	Prev Med	53	N	Y	N	Y	Y	Y	Y	N	N	Y	N
108	J Organ Behav	52	Y	N	Y	N	Y	N	Y	Y	N	N	Y
109	Telemed J E Health	50	N	N	N	Y	Y	Y	Y	N	N	N	N
110	Am J Infect Control	49	N	Y	N	Y	Y	Y	Y	N	N	Y	N
111	Econometrica	49	Y	N	Y	Y	Y	N	Y	Y	N	N	Y
112	JAMA Surg	49	N	Y	N	Y	Y	Y	Y	N	N	Y	N
113	Am J Obstet Gynecol	48	N	Y	N	Y	Y	Y	Y	N	N	Y	N
114	CMAJ	47	N	Y	N	Y	Y	Y	Y	Y	N	Y	N
115	J Polit Econ	47	Y	N	Y	N	Y	N	Y	Y	N	N	Y
	Total indexing coverage for Zones 1 and 2		0.254386	0.77193	0.464912	0.77193	0.973684	0.824561	0.991228	0.517544	0.131579	0.596491	0.219298
