# Supplementary material for: Mapping the literature of health care management: an update
Source: J Med Libr Assoc. 2021 Jul 1;109(3):464–71. doi: 10.5195/jmla.2021.1121 (PMC8485946; doi:10.5195/jmla.2021.1121)
Supplement: Supplementary file 2 — Supplemental Table 6 Distribution and indexing coverage of cited journals in Zone 1 and Zone 2 from practitioner-oriented journals: Health Care Management Review and Journal of Healthcare Management [file jmla-109-3-464-s02.xlsx]

## Sheet: Table 6
Table 6
Distribution and indexing coverage of cited journals in Zone 1 and Zone 2 from practitioner-oriented journals: Health Care Management Review and Journal of Healthcare Management
	Cited Journal	# of citations	Business Source Complete	CINAHL Complete	Social Sciences Citation Index	Science Citation Index	Web of Science Core Collection	PubMed	Scopus	ProQuest Healthcare Administration	Health Business Elite	Embase	ABI Inform
Zone 1
1	Health Care Manage Rev	267	N	Y	Y	N	Y	Y	Y	Y	N	N	Y
2	Health Aff (Millwood)	241	Y	Y	Y	Y	Y	Y	Y	Y	Y	Y	Y
3	Health Serv Res	158	N	Y	Y	Y	Y	Y	Y	Y	N	Y	Y
4	N Engl J Med	119	N	Y	N	Y	Y	Y	Y	Y	N	Y	N
5	Med Care	116	N	Y	Y	Y	Y	Y	Y	Y	N	Y	N
6	JAMA	106	N	Y	N	Y	Y	Y	Y	Y	N	Y	N
7	J Healthc Manag	105	Y	Y	Y	N	Y	Y	Y	Y	Y	Y	Y
8	J Appl Psychol	104	Y	Y	Y	N	Y	Y	Y	Y	N	N	N
9	Med Care Res Rev	93	N	Y	Y	Y	Y	Y	Y	Y	N	Y	N
10	Acad Manage J	78	Y	N	Y	N	Y	N	Y	Y	Y	N	Y
11	Implement Sci	74	N	Y	Y	Y	Y	Y	Y	N	N	N	N
12	Acad Manage Rev	71	Y	N	Y	N	Y	N	Y	Y	Y	N	Y
13	J Gen Intern Med	70	N	Y	N	Y	Y	Y	Y	Y	N	Y	N
14	Milbank Q	70	Y	Y	Y	Y	Y	Y	Y	Y	N	Y	N
15	BMJ Qual Saf	59	N	Y	Y	Y	Y	Y	Y	N	N	Y	N
16	Ann Fam Med	54	N	Y	N	Y	Y	Y	Y	N	N	N	N
	Total indexing coverage for Zone 1		0.375	0.875	0.75	0.6875	1	0.875	1	0.8125	0.25	0.625	0.375
Zone 2
17	Ann Intern Med	53	N	Y	N	Y	Y	Y	Y	Y	N	Y	N
18	Acad Med	49	N	N	N	Y	Y	Y	Y	N	N	N	N
19	J Manage	48	Y	N	Y	N	Y	N	Y	Y	N	N	Y
20	J Nurs Adm	46	N	N	Y	Y	Y	Y	Y	Y	Y	N	N
21	Gerontologist	45	N	Y	Y	N	Y	Y	Y	Y	N	N	N
22	J Organ Behav	45	Y	N	Y	N	Y	N	Y	Y	N	N	Y
23	Adm Sci Q	43	Y	N	Y	N	Y	N	Y	Y	Y	N	Y
24	Harv Bus Rev	43	Y	N	Y	N	Y	N	Y	Y	Y	N	Y
25	JAMA Intern Med	43	N	Y	N	Y	Y	Y	Y	Y	N	Y	N
26	Am J Manag Care	38	N	Y	Y	Y	Y	Y	Y	N	N	Y	N
27	Int J Nurs Stud	33	N	Y	Y	Y	Y	Y	Y	N	N	N	N
28	BMC Health Serv Res	32	N	Y	N	Y	Y	Y	Y	N	N	N	Y
29	J Health Econ	32	Y	Y	Y	Y	Y	Y	Y	Y	N	Y	Y
30	J Nurs Manag	32	N	N	Y	Y	Y	Y	Y	N	N	N	N
31	Soc Sci Med	31	N	Y	Y	Y	Y	Y	Y	Y	N	Y	N
32	BMJ	29	N	Y	N	Y	Y	Y	Y	N	N	Y	N
33	Health Policy	29	Y	Y	Y	Y	Y	Y	Y	N	N	Y	N
34	Healthc Financ Manage	29	Y	Y	N	N	N	N	N	Y	Y	N	Y
35	Organ Sci	29	Y	N	Y	N	Y	N	Y	Y	Y	N	Y
36	Leadersh Q	28	Y	N	Y	N	Y	N	Y	N	Y	N	Y
37	Am J Med Qual	27	N	Y	N	Y	Y	Y	Y	N	N	N	N
38	J Adv Nurs	26	N	Y	Y	Y	Y	Y	Y	Y	N	N	N
39	Strateg Manage J	26	Y	N	Y	N	Y	N	Y	Y	Y	N	Y
40	Int J Qual Health Care	25	N	Y	N	Y	Y	Y	Y	N	N	N	N
41	J Am Med Inform Assoc	25	N	Y	Y	Y	Y	Y	Y	Y	N	Y	N
42	J Hosp Med	23	N	Y	N	Y	Y	Y	Y	N	N	Y	N
43	J Oper Manage	23	Y	N	Y	Y	Y	N	Y	N	N	N	Y
44	Am J Public Health	22	Y	Y	Y	Y	Y	Y	Y	Y	Y	N	Y
45	Inquiry	22	Y	Y	Y	Y	Y	Y	Y	Y	N	N	Y
46	Manage Sci	22	Y	N	Y	Y	Y	N	Y	Y	Y	N	Y
47	Mayo Clin Proc	21	N	Y	N	Y	Y	Y	Y	N	N	Y	N
48	Qual Manag Health Care	21	Y	Y	Y	Y	Y	Y	Y	N	N	N	Y
49	J Health Organ Manag	20	N	Y	Y	N	Y	Y	Y	Y	N	N	Y
50	Jt Comm J Qual Patient Saf	20	N	Y	N	N	N	Y	Y	N	N	Y	N
51	Psychol Bull	18	Y	N	Y	Y	Y	Y	Y	N	N	N	Y
52	Am J Infect Control	17	N	Y	N	N	N	Y	Y	N	N	Y	N
53	Nurs Econ	17	N	Y	Y	Y	Y	N	N	Y	Y	N	Y
54	Hum Relat	16	Y	Y	Y	N	Y	N	Y	N	N	N	Y
55	J Am Coll Surg	16	N	Y	N	Y	Y	Y	Y	N	N	Y	N
56	Acad Manag Ann	15	Y	N	Y	N	Y	N	Y	N	N	N	N
57	Health Care Manag (Frederick)	15	N	Y	N	N	N	N	Y	Y	N	N	Y
58	J Pers Soc Psychol	15	Y	N	Y	N	Y	Y	Y	N	N	N	Y
59	Lancet	15	Y	Y	N	Y	Y	Y	Y	Y	N	Y	N
60	MIS Q	15	Y	N	Y	Y	Y	N	Y	N	Y	N	Y
61	Pediatrics	15	N	Y	N	Y	Y	Y	Y	Y	N	Y	N
62	Health Serv Manage Res	14	Y	Y	N	N	N	Y	Y	N	N	Y	N
63	Int J Health Care Qual Assur	14	N	N	N	N	N	Y	Y	Y	N	N	N
64	J Am Geriatr Soc	14	N	Y	Y	Y	Y	Y	Y	Y	N	Y	N
65	J Bus Res	14	Y	N	Y	N	Y	N	Y	N	N	N	N
66	Pers Psychol	14	Y	N	Y	N	Y	N	Y	Y	N	N	N
67	Am J Med	13	N	Y	N	Y	Y	Y	Y	N	N	Y	N
68	Calif Manage Rev	13	Y	N	Y	N	Y	N	Y	Y	Y	N	Y
69	J Occup Organ Psychol	13	Y	Y	Y	N	Y	N	Y	Y	N	N	Y
70	Am Sociol Rev	12	Y	Y	Y	N	Y	N	Y	Y	Y	N	N
71	Front Health Serv Manage	12	Y	Y	N	N	N	Y	N	Y	Y	N	Y
72	Int J Med Inform	12	N	Y	N	Y	Y	Y	Y	N	N	Y	Y
73	J Health Care Finance	12	N	N	N	N	N	N	Y	N	N	Y	N
74	J Rural Health	12	N	Y	Y	Y	Y	Y	Y	N	N	N	N
75	J Vocat Behav	12	N	N	Y	N	Y	N	Y	N	N	N	Y
76	Nurs Res	12	N	Y	Y	Y	Y	Y	Y	N	N	N	N
77	Organ Res Methods	12	Y	N	Y	N	Y	N	Y	N	N	N	Y
78	Ann Surg	11	N	N	N	Y	Y	Y	Y	N	N	Y	N
79	Health Care Manag Sci	11	Y	N	Y	N	Y	Y	Y	Y	N	N	Y
80	Health Econ	11	N	Y	Y	Y	Y	Y	Y	Y	N	Y	Y
81	J Ambul Care Manage	11	N	Y	N	N	N	Y	Y	Y	N	N	N
82	Am J Ind Med	10	N	N	N	Y	Y	Y	Y	N	Y	N	N
83	Am J Prev Med	10	N	Y	Y	Y	Y	Y	Y	N	N	N	N
84	Annu Rev Psychol	10	Y	Y	Y	Y	Y	Y	Y	N	N	N	N
85	Healthc Exec	10	Y	Y	N	N	N	N	N	Y	Y	N	Y
86	J Appl Behav Sci	10	Y	N	Y	N	Y	N	N	N	N	N	N
87	J Bone Joint Surg Am	10	N	Y	N	Y	Y	Y	Y	N	N	Y	N
88	J Clin Nurs	10	N	Y	Y	Y	Y	Y	Y	N	N	N	N
89	J Health Polit Policy Law	10	Y	Y	Y	Y	Y	Y	Y	Y	Y	N	Y
90	J Manage Stud	10	Y	N	Y	N	Y	N	Y	Y	N	N	Y
91	JAMA Surg	10	N	Y	N	Y	Y	Y	Y	N	N	Y	N
92	Qual Health Res	10	N	Y	Y	N	Y	Y	Y	N	N	N	N
93	Adm Policy Ment Health	9	N	N	Y	N	Y	Y	Y	N	N	N	N
94	Ann Emerg Med	9	N	Y	N	Y	Y	Y	Y	N	N	Y	N
95	Healthcare (Basel)	9	N	N	Y	Y	Y	Y	Y	N	N	Y	N
96	Infect Control Hosp Epidemiol	9	N	Y	N	Y	Y	Y	Y	Y	N	Y	N
97	J Biomed Inform	9	N	Y	N	Y	Y	Y	Y	N	N	Y	N
98	J Healthc Qual	9	N	Y	Y	Y	Y	Y	N	N	N	Y	N
99	J Nurs Care Qual	9	N	N	Y	Y	Y	Y	Y	N	N	N	N
100	J Occup Health Psychol	9	Y	Y	Y	N	Y	Y	Y	N	N	Y	N
101	J Serv Res	9	Y	N	Y	N	Y	N	Y	Y	Y	N	Y
102	PLoS One	9	N	N	N	Y	Y	Y	Y	N	N	Y	N
103	Am J Nurs	8	N	Y	Y	Y	Y	Y	Y	N	N	N	N
104	Am J Surg	8	N	Y	N	Y	Y	Y	Y	N	N	Y	N
105	Cochrane Database Syst Rev	8	N	Y	N	Y	Y	Y	Y	N	N	Y	N
106	Hum Resour Manage	8	Y	Y	Y	N	Y	N	Y	Y	N	N	Y
107	Int J Manag Rev	8	Y	N	Y	N	Y	N	Y	N	N	N	Y
108	J Am Assoc Nurse Pract	8	N	Y	Y	Y	Y	Y	Y	N	N	N	N
109	J Am Board Fam Med	8	N	Y	N	Y	Y	Y	Y	N	N	Y	N
110	J Bus Ethics	8	Y	N	Y	N	Y	N	Y	Y	Y	N	Y
111	J Clin Oncol	8	N	Y	N	Y	Y	Y	Y	N	N	Y	N
112	Mod Healthc	8	Y	Y	N	N	N	N	N	Y	Y	N	Y
113	Organ Behav Hum Decis Process	8	Y	N	Y	N	Y	N	Y	N	N	N	N
114	Soc Networks	8	N	N	Y	N	Y	N	Y	N	N	N	N
115	Worldviews Evid Based Nurs	8	N	Y	Y	Y	Y	Y	Y	N	N	N	N
	Total indexing coverage for Zones 1 and 2		0.417391	0.66087	0.643478	0.591304	0.904348	0.695652	0.93913	0.469565	0.208696	0.391304	0.382609
